# Supplementary material for: MYC-repressed long noncoding RNAs antagonize MYC-induced cell proliferation and cell cycle progression
Source: Oncotarget. 2015 May 11;6(22):18780–9. doi: 10.18632/oncotarget.3909 (PMC4662455; doi:10.18632/oncotarget.3909)
Supplement: Supplementary file 2 [file oncotarget-06-18780-s002.xls]

## Sheet: MYCLo-4
Table S1. The list of genes dysregulated by siMYCLo-4 in PC3
*Filtering criteria: more than 1.5 fold change, p-value<0.05
	baseline mean	experiment mean
probe set	siCTRL+siMYC	siMYCLo-4+siMYC	fold change	lower bound of FC	upper bound of FC	t statistic	P value	paired t statistic	paired P value
ESPL1	65.98	22.68	-2.91	-2.27	-4.02	-9.547	0.0012	-7.15	0.019004
CDC20	176.61	70.63	-2.5	-2.23	-2.82	-13.63	0.000401	-9.953	0.009945
CDC25C	33.67	15.12	-2.23	-1.72	-2.84	-4.324	0.034041	-5.594	0.030503
GUSB	135.75	63.13	-2.15	-2.04	-2.27	-33.305	0.000185	-26.274	0.001445
RELA	161.13	75.66	-2.13	-1.85	-2.49	-10.138	0.00056	-13.675	0.005305
PKMYT1	54.45	25.98	-2.1	-1.71	-2.68	-7.611	0.005976	-13.377	0.005542
PTTG2	196.35	94.82	-2.07	-1.78	-2.44	-8.46	0.001182	-6.16	0.025359
MAD2L2	349.37	170.53	-2.05	-1.81	-2.33	-9.978	0.000746	-11.718	0.007204
CCNA2	329.65	163.39	-2.02	-1.87	-2.19	-18.316	0.000107	-13.169	0.005717
CDKN1A	240.84	119.08	-2.02	-1.94	-2.11	-21.726	0.001069	-29.18	0.001172
HDAC5	26.69	13.24	-2.02	-1.6	-2.68	-5.682	0.006332	-5.2	0.035052
CCND2	445.56	225.48	-1.98	-1.79	-2.18	-9.6	0.004882	-9.368	0.011204
ATF6B	323.31	176.15	-1.84	-1.77	-1.91	-24.709	0.000116	-19.94	0.002506
CCNB2	147.21	80.25	-1.83	-1.61	-2.09	-6.829	0.007477	-5.148	0.03572
HDAC4	32.96	18.41	-1.79	-1.56	-2.06	-6.431	0.006438	-4.781	0.041067
CDH1	874.45	492.1	-1.78	-1.67	-1.88	-12.544	0.006185	-12.383	0.006458
ANAPC2	74.6	42.33	-1.76	-1.56	-1.98	-6.426	0.015206	-5.939	0.027202
PCNA	252.9	144.83	-1.75	-1.59	-1.94	-11.022	0.000847	-8.118	0.014837
SMAD3	1173.54	699.71	-1.68	-1.61	-1.74	-19.396	0.000389	-20.301	0.002418
CCND1	1247.58	752.24	-1.66	-1.54	-1.78	-11.674	0.00046	-15.148	0.004329
YWHAG	1624.18	978.1	-1.66	-1.57	-1.77	-16.845	0.000568	-23.867	0.001751
CDC6	470.26	287.39	-1.64	-1.48	-1.81	-7.387	0.004701	-6.061	0.026155
PTTG1	417.49	256.61	-1.63	-1.55	-1.71	-17.12	6.9e-05	-12.439	0.006401
BUB1	160.36	99.31	-1.61	-1.35	-1.98	-4.788	0.01108	-9.634	0.010603
DTX4	131.06	81.84	-1.6	-1.35	-1.93	-4.742	0.009071	-17.033	0.003429
CDKN1B	89.48	56.21	-1.59	-1.45	-1.74	-7.542	0.008523	-12.481	0.006358
CDK4	572.35	361.91	-1.58	-1.48	-1.7	-13.366	0.001347	-16.45	0.003675
GADD45A	1605.65	1036.73	-1.55	-1.4	-1.73	-8.681	0.011111	-10.183	0.009506
CCND3	122.47	79.88	-1.53	-1.34	-1.77	-5.215	0.006524	-15.719	0.004023
MAD2L1	373.01	244.13	-1.53	-1.4	-1.67	-8.502	0.001157	-7.358	0.017974
HDAC6	142.66	93.75	-1.52	-1.35	-1.74	-6.081	0.005489	-6.618	0.02208
CCNE1	62	115.8	1.87	1.67	2.12	10.769	0.001328	12.279	0.006568
$	32 genes satisfied the comparison filtering criteria
