# Supplementary material for: MYC-repressed long noncoding RNAs antagonize MYC-induced cell proliferation and cell cycle progression
Source: Oncotarget. 2015 May 11;6(22):18780–9. doi: 10.18632/oncotarget.3909 (PMC4662455; doi:10.18632/oncotarget.3909)
Supplement: Supplementary file 3 [file oncotarget-06-18780-s003.xls]

## Sheet: MYCLo-5
Table S2. The list of genes dysregulated by siMYCLo-5 in PC3
*Filtering criteria: more than 1.5 fold change, p-value<0.05
	baseline mean	experiment mean
probe set	siCTRL+siMYC	siMYCLo-5+siMYC	fold change	lower bound of FC	upper bound of FC	t statistic	P value	paired t statistic	paired P value
ABL1	335.24	127.53	-2.63	-2.32	-3	-13.557	0.000365	-12.022	0.006848
PCNA	250.13	103.27	-2.42	-2.2	-2.69	-18.323	5.9e-05	-185.409	2.9e-05
CDC20	174.67	76.62	-2.28	-2.1	-2.47	-14.172	0.001519	-24.708	0.001634
ESPL1	65.26	30.49	-2.14	-1.97	-2.32	-12.861	0.00217	-18.17	0.003015
MCM2	77.29	37.73	-2.05	-1.73	-2.45	-6.969	0.003522	-23.582	0.001793
ANAPC2	73.78	36.94	-2	-1.74	-2.29	-7.145	0.008097	-6.612	0.022117
CDKN1A	238.19	134.26	-1.77	-1.52	-2.13	-7.188	0.008581	-5.543	0.031039
JUN	457.87	264.2	-1.73	-1.64	-1.83	-14.972	0.001223	-12.603	0.006237
PTTG2	194.2	114.19	-1.7	-1.56	-1.85	-8.559	0.008554	-9.923	0.010003
CDC34	270.66	160.16	-1.69	-1.53	-1.86	-7.653	0.007376	-8.198	0.014555
ATF6B	319.77	194.06	-1.65	-1.56	-1.74	-16.641	7.8e-05	-22.851	0.00191
SFN	485.77	295.57	-1.64	-1.52	-1.78	-12.481	0.001273	-11.691	0.007237
CDK4	566.08	359.14	-1.58	-1.54	-1.62	-28.487	7.1e-05	-72.551	0.00019
MAD2L1	368.92	233.25	-1.58	-1.42	-1.78	-7.669	0.002698	-11.709	0.007215
POLE2	197.58	127.25	-1.55	-1.41	-1.7	-6.739	0.012402	-7.315	0.018181
PKMYT1	53.86	35.52	-1.52	-1.4	-1.64	-8.826	0.000944	-6.87	0.020538
SMAD3	1160.68	771.5	-1.5	-1.44	-1.57	-15.126	0.000326	-11.509	0.007465
$	17 genes satisfied the comparison filtering criteria
