# Supplementary material for: MYC-repressed long noncoding RNAs antagonize MYC-induced cell proliferation and cell cycle progression
Source: Oncotarget. 2015 May 11;6(22):18780–9. doi: 10.18632/oncotarget.3909 (PMC4662455; doi:10.18632/oncotarget.3909)
Supplement: Supplementary file 4 [file oncotarget-06-18780-s004.xls]

## Sheet: MYCLo-6
Table S3. The list of genes dysregulated by siMYCLo-6 in PC3
*Filtering criteria: more than 1.5 fold change, p-value<0.05
	baseline mean	experiment mean
probe set	siCTRL+siMYC	siMYCLo-6+siMYC	fold change	lower bound of FC	upper bound of FC	t statistic	P value	paired t statistic	paired P value
CDC20	178.87	34.8	-5.14	-3.77	-7.99	-14.439	0.000149	-117.156	7.3e-05
ESPL1	66.83	14.34	-4.66	-4.36	-4.97	-20.251	0.002378	-20.622	0.002343
CCNA2	333.87	73.32	-4.55	-3.93	-5.41	-29.582	1.4e-05	-26.402	0.001432
PKMYT1	55.15	13.01	-4.24	-3.89	-4.64	-25.106	0.000399	-21.547	0.002147
CCNB2	149.1	35.42	-4.21	-3.63	-4.9	-12.237	0.003911	-17.19	0.003367
BUB1	162.41	44.78	-3.63	-3.17	-4.18	-14.421	0.0013	-11.083	0.008043
CCNE2	306.57	84.41	-3.63	-3.33	-3.96	-17.909	0.001867	-23.429	0.001817
CDK1	2031.77	573.35	-3.54	-3.06	-4.16	-15.256	0.00043	-20.041	0.00248
CDC45	206.25	62.3	-3.31	-2.96	-3.7	-13.413	0.003042	-16.454	0.003673
PCNA	256.14	77.68	-3.3	-3.12	-3.48	-30.946	0.000243	-31.495	0.001007
ORC6	444.39	143.1	-3.11	-2.71	-3.62	-20.5	8.7e-05	-25.39	0.001548
CDC25B	126.98	40.91	-3.1	-2.52	-3.93	-9.289	0.001779	-14.852	0.004503
PTTG2	198.86	64.98	-3.06	-2.75	-3.41	-13.8	0.002333	-20.058	0.002476
CDC6	476.28	157.23	-3.03	-2.71	-3.38	-13.67	0.00216	-12.263	0.006584
CDC25C	34.1	11.35	-3	-2.32	-3.8	-5.379	0.026132	-4.6	0.044155
PTTG1	422.84	146.1	-2.89	-2.75	-3.06	-35.35	1.9e-05	-51.815	0.000372
CCNB1	366.93	136.89	-2.68	-2.45	-2.94	-15.4	0.001185	-26.169	0.001457
BUB1B	134.84	50.73	-2.66	-2.24	-3.08	-6.625	0.021102	-7.288	0.01831
POLE2	202.33	78.21	-2.59	-2.15	-3.19	-9.454	0.00083	-12.485	0.006355
RAD51	110.72	43.74	-2.53	-2.03	-3.31	-8.132	0.001262	-111.307	8.1e-05
CDC25A	208.21	82.98	-2.51	-2.16	-2.96	-10.916	0.000532	-8.076	0.01499
MCM2	79.14	33.22	-2.38	-1.87	-3.2	-6.666	0.002637	-12.676	0.006166
E2F1	305.93	130.39	-2.35	-2.18	-2.51	-13.769	0.004678	-15.735	0.004014
MAD2L1	377.79	166.29	-2.27	-2.03	-2.57	-14.266	0.000147	-18.387	0.002945
MCM7	675.67	303.14	-2.23	-2.16	-2.3	-33.311	0.000314	-33.618	0.000884
BRCA1	106.57	48.04	-2.22	-1.79	-2.89	-8.012	0.00614	-11.425	0.007574
SFN	497.44	237.37	-2.1	-1.98	-2.22	-25.405	1.5e-05	-20.367	0.002402
POLA2	466.04	223.89	-2.08	-1.93	-2.24	-14.85	0.000819	-12.195	0.006657
CHEK1	431.39	215.46	-2	-1.93	-2.07	-28.258	0.000178	-36.178	0.000763
MCM3	293.62	148.65	-1.98	-1.82	-2.15	-12.736	0.000681	-11.736	0.007182
CDK2	206.28	105.05	-1.96	-1.8	-2.13	-9.852	0.008021	-9.284	0.011405
DBF4	174.81	89.13	-1.96	-1.65	-2.39	-7.606	0.002848	-5.522	0.031261
MAD2L2	353.84	182.03	-1.94	-1.76	-2.15	-10.311	0.001319	-11.918	0.006967
RBL1	239.62	124.94	-1.92	-1.8	-2.05	-22.951	0.000441	-17.891	0.00311
RBBP8	84.12	44.11	-1.91	-1.58	-2.27	-4.947	0.024154	-4.426	0.047441
JUN	468.87	248.93	-1.88	-1.79	-1.98	-17.232	0.001624	-14.124	0.004975
CDK4	579.68	314.05	-1.85	-1.7	-2.01	-15.769	0.001013	-14.424	0.004772
POLE	87.94	47.95	-1.83	-1.54	-2.2	-5.732	0.005989	-8.8	0.012669
GUSB	137.49	75.36	-1.82	-1.56	-2.2	-7.956	0.014545	-8.623	0.013183
CDKN2D	117.89	65.4	-1.8	-1.6	-2.01	-6.48	0.02146	-6.605	0.022162
MCM4	561.48	316.02	-1.78	-1.72	-1.84	-35.968	0.000104	-57.648	0.000301
SMAD3	1188.57	668.06	-1.78	-1.65	-1.93	-14.087	0.000228	-21.335	0.00219
PRIM1	188.49	107.7	-1.75	-1.53	-1.98	-5.826	0.022885	-7.415	0.017707
MCM6	247.17	147.21	-1.68	-1.52	-1.88	-10.177	0.004144	-14.957	0.00444
CCND1	1263.55	756.53	-1.67	-1.54	-1.82	-10.819	0.000426	-12.532	0.006307
SHH	299.38	179.3	-1.67	-1.5	-1.86	-8.714	0.001016	-6.394	0.0236
CDC7	183.59	115.06	-1.6	-1.46	-1.75	-10.76	0.006192	-10.527	0.008904
ANAPC1	255.98	163.49	-1.57	-1.35	-1.82	-4.615	0.017735	-4.493	0.046128
ANAPC2	75.55	49.72	-1.52	-1.3	-1.79	-4.26	0.015479	-7.849	0.015848
CFL1	5762.82	3836.67	-1.5	-1.4	-1.62	-10.679	0.001308	-15.13	0.00434
PIK3R1	44.44	68.7	1.55	1.26	1.9	3.435	0.031881	5.815	0.028325
$	51 genes satisfied the comparison filtering criteria
