# Supplementary material for: MYC-repressed long noncoding RNAs antagonize MYC-induced cell proliferation and cell cycle progression
Source: Oncotarget. 2015 May 11;6(22):18780–9. doi: 10.18632/oncotarget.3909 (PMC4662455; doi:10.18632/oncotarget.3909)
Supplement: Supplementary file 5 [file oncotarget-06-18780-s005.xls]

## Sheet: MYC in PC3
Table S4. The list of genes dysregulated by siMYC in PC3
*Filtering criteria: more than 1.5 fold change, p-value<0.05
	baseline mean	experiment mean
probe set	siCTRL	siMYC	fold change	lower bound of FC	upper bound of FC	t statistic	P value	paired t statistic	paired P value
TGFB2	2683.06	10080.3	3.76	3.5	4.04	39.827	6e-06	92.741	0.000116
CDKN1C	109.66	296.8	2.71	2.3	3.19	8.362	0.006772	7.6	0.016877
CREB3L1	27.88	71.3	2.56	2.14	3.16	11.185	0.000602	14.745	0.004568
CDKN1A	154.97	368.64	2.38	2.21	2.57	20.402	5.5e-05	18.902	0.002787
GADD45A	1033.86	2457.73	2.38	2.32	2.44	66.388	0	49.794	0.000403
JUN	304.47	708.62	2.33	2.18	2.48	19.77	0.000402	16.822	0.003515
CDKN2B	274.17	605.78	2.21	1.86	2.66	7.806	0.002016	22.098	0.002042
ABL1	240.29	518.82	2.16	2.02	2.3	14.119	0.00455	15.885	0.00394
GADD45B	65.91	137.51	2.09	1.84	2.35	7.427	0.014329	6.328	0.024074
CDKN1B	66.88	136.96	2.05	1.73	2.47	7.701	0.001535	5.492	0.031588
DTX4	97.99	200.6	2.05	1.75	2.42	7.583	0.002349	29.925	0.001115
PIK3CA	269.27	551.34	2.05	1.9	2.21	15.107	0.000475	13.204	0.005687
HDAC6	113.24	218.37	1.93	1.78	2.08	13.164	0.00071	9.906	0.010037
MAPK8	224.74	417.13	1.86	1.69	2.05	11.645	0.000311	11.391	0.007619
CDC14A	113.98	208.48	1.83	1.62	2.04	6.582	0.022059	6.61	0.022129
CREB3	165.19	300.43	1.82	1.66	1.98	8.503	0.011898	10.008	0.009837
GSK3B	1091.75	1980.77	1.81	1.73	1.9	18.735	0.000315	13.987	0.005072
CDC14B	123.27	220.74	1.79	1.67	1.93	17.234	0.001247	16.697	0.003568
SMAD3	1013.73	1796.32	1.77	1.67	1.88	17.133	7.2e-05	40.739	0.000602
GBA2	261.62	450.63	1.72	1.51	1.97	6.824	0.003435	16.595	0.003612
CCNE2	283.31	463.32	1.64	1.52	1.75	9.473	0.006399	13.991	0.00507
FBXW7	87.26	141.65	1.62	1.38	1.94	4.962	0.007696	5.24	0.034544
RELA	157.01	246.63	1.57	1.43	1.73	8.05	0.001548	8.677	0.013022
ARF3	1317.35	2037.96	1.55	1.44	1.67	11.943	0.005874	13.59	0.005371
RB1	374.15	568.49	1.52	1.47	1.57	16.256	0.00256	20.444	0.002384
CDH1	883.69	1338.51	1.51	1.39	1.66	7.666	0.001926	8.384	0.01393
SMAD2	167.82	253.63	1.51	1.44	1.59	12.486	0.0015	9.518	0.010859
TBC1D8	228.77	151.95	-1.51	-1.35	-1.66	-5.44	0.030573	-5.07	0.036772
RPA1	647.85	425.54	-1.52	-1.4	-1.65	-7.754	0.005836	-7.224	0.018626
MAD2L1	871.49	570.96	-1.53	-1.4	-1.66	-7.333	0.008205	-5.988	0.026774
MCM6	588.52	373.57	-1.58	-1.42	-1.73	-6.266	0.022038	-7.445	0.017569
CDC25B	322.76	191.91	-1.68	-1.52	-1.88	-9.881	0.002718	-17.652	0.003194
MCM2	204.33	119.61	-1.71	-1.52	-1.93	-8.005	0.001339	-8.188	0.01459
MYC	1567.66	915.6	-1.71	-1.62	-1.81	-16.627	0.000137	-42.54	0.000552
RBBP8	217.66	127.13	-1.71	-1.46	-2.04	-5.882	0.004369	-6.619	0.022075
CDC7	495.4	277.46	-1.79	-1.71	-1.86	-17.349	0.002607	-21.006	0.002259
SKP2	795.75	438.8	-1.81	-1.73	-1.9	-15.654	0.003519	-16.676	0.003577
ESPL1	187.91	101	-1.86	-1.66	-2.08	-7.589	0.008484	-7.875	0.015744
MCM7	1907.05	1021.15	-1.87	-1.72	-2.02	-10.117	0.007628	-8.708	0.012933
MCM3	836.61	443.75	-1.89	-1.74	-2.04	-12.374	0.001088	-13.671	0.005308
CDK1	5935.87	3070.66	-1.93	-1.8	-2.09	-16.713	7.7e-05	-11.91	0.006977
DBF4	526.31	264.19	-1.99	-1.79	-2.21	-8.79	0.006736	-6.981	0.01991
MCM4	1725.58	848.58	-2.03	-1.96	-2.1	-24.782	0.001418	-22.369	0.001993
PRIM1	585.1	284.87	-2.05	-1.82	-2.34	-12.274	0.000582	-9.65	0.01057
E2F2	44.5	21.57	-2.06	-1.67	-2.65	-6.704	0.003991	-5.046	0.037105
BUB1	516.84	245.45	-2.11	-1.92	-2.31	-13.883	0.000284	-22.992	0.001886
CCNA2	1118.9	504.58	-2.22	-2.13	-2.31	-27.603	0.000284	-45.769	0.000477
CCNA1	147.04	64.9	-2.27	-1.65	-3.4	-4.684	0.009468	-4.928	0.038804
PRKDC	1060.69	456.61	-2.32	-2.11	-2.54	-10.349	0.008522	-11.601	0.007349
ORC1	276.79	108.6	-2.55	-2.24	-2.95	-14.503	0.000136	-11.39	0.00762
PTTG2	790.65	300.55	-2.63	-2.32	-2.97	-10.275	0.005094	-14.482	0.004734
CDC20	781.49	270.34	-2.89	-2.63	-3.17	-14.304	0.002517	-13.317	0.005591
CCNB2	660.16	225.34	-2.93	-2.54	-3.38	-10.192	0.004625	-8.172	0.014645
PTTG1	1954.92	639.05	-3.06	-2.89	-3.23	-21.73	0.001609	-19.138	0.002719
BUB1B	718.12	203.78	-3.52	-3.05	-4.17	-26.228	0.000837	-22.686	0.001937
CCNB1	2288.19	554.55	-4.13	-3.77	-4.52	-18.284	0.001889	-15.587	0.004091
PLK1	603.82	145.08	-4.16	-3.73	-4.64	-14.502	0.003488	-13.603	0.005361
$	57 genes satisfied the comparison filtering criteria
