# Supplementary material for: MYC-repressed long noncoding RNAs antagonize MYC-induced cell proliferation and cell cycle progression
Source: Oncotarget. 2015 May 11;6(22):18780–9. doi: 10.18632/oncotarget.3909 (PMC4662455; doi:10.18632/oncotarget.3909)
Supplement: Supplementary file 6 [file oncotarget-06-18780-s006.xls]

## Sheet: Primers
Table S5. List of primers used for RACE, PCR, Sequencing and Cloning
Target LncRNA or Region	Name & Description	Usage	Sequence
MYCLo-4 (AK098037)	MYCLo-4 5 RACE	5'RACE	CGTTACCTCTTCCAAACAGTCCTAACATACCC
	MYCLo-4 5 NESTED	5' nested PCR & Sequencing	CCTTAATTCTAGCTGTAAAGATAACTTTAGCC
	MYCLo-4 INTERNAL-Forward	Internal-F & Sequencing	GCTCACAGCAAATACAATAGAATTTTAGTT
	MYCLo-4 INTERNAL-Reverse	Internal-R & Sequencing	GTTAAGTTTTGTATTTTTAGTAGAGACAGGGT
	MYCLo-4 3 RACE	3'RACE	GGGTATGTTAGGACTGTTTGGAAGAGGTAACG
	MYCLo-4 3 NESTED	3' nested PCR & Sequencing	GAGGTAACGTAAATACATGTGAATAGGGT
MYCLo-5 (LPP-AS2-1)	MYCLo-5 5 RACE	5'RACE	CGTCGTTCACCCTTACAGATGTCAGAGGG
	MYCLo-5 5 NESTED	5' nested PCR & Sequencing	AAATCCAACTCAAAACTTCCAATGA
	MYCLo-5 INTERNAL-Forward	Internal-F & Sequencing	AAAGCTTGCTCTGTGCTTATAGCTT
	MYCLo-5 INTERNAL-Reverse	Internal-R & Sequencing	AGCCATGTTCATATTTTTGTATGTGTACA
	MYCLo-5 3 RACE	3'RACE	CCCCTCCTCCCATCCAGGTCTCCTGACT
	MYCLo-5 3 NESTED	3' nested PCR & Sequencing	AATCCCTTCATCTTTCCATACCTG
MYCLo-6 (LPP-AS2-2)	MYCLo-6 5 RACE	5'RACE	GAAACACAGTGACTTCCCCAACACACCC
	MYCLo-6 5 NESTED	5' nested PCR & Sequencing	CCATACAACAGTTTCAACATAATTAGTAGCAT
	MYCLo-6 INTERNAL-Forward	Internal-F & Sequencing	TTCCAGTGTTACATGAAGTAAAAATGGATT
	MYCLo-6 INTERNAL-Reverse	Internal-R & Sequencing	CACCTGAGCAATTCATAAACATTTCAG
	MYCLo-6 3 RACE	3'RACE	GGGTGTGTTGGGGAAGTCACTGTGTTTC
	MYCLo-6 3 NESTED	3' nested PCR & Sequencing	TGTGTTTCTCCTCCTGAAATGTTTAT
