# Supplementary material for: MYC-repressed long noncoding RNAs antagonize MYC-induced cell proliferation and cell cycle progression
Source: Oncotarget. 2015 May 11;6(22):18780–9. doi: 10.18632/oncotarget.3909 (PMC4662455; doi:10.18632/oncotarget.3909)
Supplement: Supplementary file 7 [file oncotarget-06-18780-s007.xls]

## Sheet: siRNAs
Table S6. Information of custom and prebuilt siRNAs
Name	Target LncRNA or mRNA	sequence	Information
siMYCLo-4 (-1)	MYCLo-4	CAGCUAGAAUUAAGGGUAU	Dharmacon custom siRNA
siMYCLo-4 (-2)	MYCLo-4	UGGAAGAGGUAACGUAAAU	Dharmacon custom siRNA
siMYCLo-5 (-1)	MYCLo-5	GAGAUGAACUGGUUUGAAU	Dharmacon custom siRNA
siMYCLo-5 (-2)	MYCLo-5	GGACCUAAUUCCAUUCAUA	Dharmacon custom siRNA
siMYCLo-6 (-1)	MYCLo-6	CCAGAAAUGCUACUAAUUA	Dharmacon custom siRNA
siMYCLo-6 (-2)	MYCLo-6	ACUCAAACAUUUCAGCGUA	Dharmacon custom siRNA
siMYC	MYC (c-MYC mRNA)		Dharmacon ON-TARGETplus SMARTpool - Human MYC
siCTRL	None		ON-TARGETplus Non-targeting Pool
